# Supplementary material for: (1E,3E)-1,4-Dinitro-1,3-butadiene—Synthesis, Spectral Characteristics and Computational Study Based on MEDT, ADME and PASS Simulation
Source: Molecules. 2024 Jan 22;29(2):542. doi: 10.3390/molecules29020542 (PMC10821504; doi:10.3390/molecules29020542)
Supplement: Supplementary file 1 [file molecules-29-00542-s001.zip]

Archive with 1 entries (1 files):
- molecules-2815187-supplementary.pdf
